# Supplementary material for: Heavy Metal Depuration Steps for Gracilaria chilensis in Outdoor Culture Systems
Source: Molecules. 2022 Oct 12;27(20):6832. doi: 10.3390/molecules27206832 (PMC9611025; doi:10.3390/molecules27206832)
Supplement: Supplementary file 1 [file molecules-27-06832-s001.zip]

Archive with 1 entries (1 files):
- molecules-1865901-supplementary.pdf
